# Supplementary material for: Where does the bias begin? Cognitive processing differences in the aesthetic evaluation of AI-generated art
Source: Front Psychol. 2026 Jun 3;17:1827956. doi: 10.3389/fpsyg.2026.1827956 (PMC13272005; doi:10.3389/fpsyg.2026.1827956)
Supplement: Supplementary file 1 [file Data_Sheet_1.CSV]

Feature	M	SD	Min	Max	Median	Skewness	Kurtosis
RMS Contrast	0.44	0.22	0	1	0.42	0.39	-0.19
Complexity	0.43	0.22	0	1	0.41	0.44	-0.01
Edge Density	0.33	0.18	0	1	0.32	0.76	1.45
Mirror Symmetry	0.35	0.23	0	1	0.32	0.7	0.1
Balance	0.29	0.16	0	1	0.27	1.15	3.11
2D Fractal Dimension	0.63	0.19	0	1	0.65	-0.67	0.71
Self-Similarity (PHOG)	0.75	0.16	0	1	0.77	-1.37	4.25
Homogeneity	0.81	0.18	0	1	0.84	-2.31	6.68
1st-order EOE	0.83	0.21	0	1	0.9	-2.38	5.83
Composite VFS	0.5	0.07	0.33	0.72	0.5	0.25	0.45
