# Supplementary material for: Where does the bias begin? Cognitive processing differences in the aesthetic evaluation of AI-generated art
Source: Front Psychol. 2026 Jun 3;17:1827956. doi: 10.3389/fpsyg.2026.1827956 (PMC13272005; doi:10.3389/fpsyg.2026.1827956)
Supplement: Supplementary file 2 [file Data_Sheet_2.CSV]

Feature	Low Fluency (n = 31) M (SD)	Medium Fluency (n = 32) M (SD)	High Fluency (n = 31) M (SD)
RMS Contrast	0.63 (0.18)	0.42 (0.20)	0.29 (0.14)
Complexity	0.58 (0.21)	0.40 (0.18)	0.31 (0.18)
Edge Density	0.46 (0.18)	0.30 (0.13)	0.24 (0.15)
Mirror Symmetry	0.30 (0.15)	0.29 (0.18)	0.48 (0.28)
Balance	0.27 (0.16)	0.30 (0.15)	0.31 (0.18)
2D Fractal Dimension	0.65 (0.18)	0.62 (0.21)	0.62 (0.17)
Self-Similarity (PHOG)	0.73 (0.13)	0.72 (0.20)	0.81 (0.13)
Homogeneity	0.86 (0.10)	0.81 (0.17)	0.77 (0.24)
1st-order EOE	0.88 (0.17)	0.83 (0.20)	0.80 (0.24)
